# Supplementary material for: Trends in the Consumption of Antidepressant Drugs before and during the COVID-19 Pandemic in the Canary Islands, Spain: The Case of the Province of Las Palmas
Source: Healthcare (Basel). 2023 May 15;11(10):1425. doi: 10.3390/healthcare11101425 (PMC10218601; doi:10.3390/healthcare11101425)
Supplement: Supplementary file 1 [file healthcare-11-01425-s001.zip]

Archive with 1 entries (1 files):
- healthcare-2388258-supplementary.pdf
